# Supplementary material for: Factors associated with financial toxicity in patients with breast cancer in Japan: a comparison of patient and physician perspectives
Source: Breast Cancer. 2023 Jun 13;30(5):820–30. doi: 10.1007/s12282-023-01476-z (PMC10404186; doi:10.1007/s12282-023-01476-z)
Supplement: Supplementary file 1 — Supplementary file1 (XLSX 18 KB) [file 12282_2023_1476_MOESM1_ESM.xlsx]

## Sheet: sup_table 1
Supplement Table 1 Principal Component Analysis of Patient Background
group	item		PCA
		seleted item	EV*	CCR*
attribute	present age	age	1.87395	93.698
attribute	age at diagnosis	location (longitude)	1.71162	85.581
attribute	prefecture of residence	burden of access	1.44908	72.454
attribute	prefectural population density	residence (urbanity)	-	-
attribute	prefectural longitude	-	-	-
attribute	prefectural latitude	-	-	-
attribute	hospital visit cost (one way)	-	-	-
attribute	hospital visit time (one way)	-	-	-
income	annual personal income before illness	income	2.44042	61.0101
income	annual household income before illness	family support	1.27975	93.004
income	annual personal income after illness	-	-	-
income	annual household income after illness	-	-	-
payment	percentage ratio of copayment	recent payment	1.17647	19.608
payment	private insurance refund amout	out-of-pocket (ratio)	1.07955	37.6
payment	total out-of-pocket expenses after diagnosis	out-of-pocket (total)	1.00686	54.381
payment	recent Breast Cancer-Related Medical Out-of-Pocket Costs	-	-	-
payment	recent out-of-pocket expenses for medical expenses excluding breast cancer	-	-	-
payment	current out-of-pocket costs for treatment as a percentage of income	-	-	-
diagnosis	stage at diagnosis	stage	1.36845	68.423
diagnosis	distant metastasis	breast surgery	1.13285	56.643
diagnosis	history of breast surgery	oncoplastic surgery	1.62895	81.448
diagnosis	history of oncoplastic surgery	radiation	1.6603	83.015
diagnosis	history of lymph node dissection	related departments	1.41771	15.752
diagnosis	history of chemotherapy (including endocrine)	-	-	-
diagnosis	history of radiation therapy	-	-	-
diagnosis	breast surgeon	-	-	-
diagnosis	medical oncologist	-	-	-
diagnosis	radiologist	-	-	-
diagnosis	sergeon (general)	-	-	-
diagnosis	internist (general)	-	-	-
diagnosis	psychiatrist	-	-	-
diagnosis	palliative physician	-	-	-
diagnosis	gynecology medicine	-	-	-
diagnosis	oncoplastic surgeon	-	-	-
diagnosis	orthopedist	-	-	-
current status	currently under examination	endocrine therapy	1.4692	20.989
current status	currently hospitalized	chemotherapy	1.3133	39.75
current status	currently chemotherapy	frequency of visits	1.0758	55.119
current status	cyrrently radiation therapy	-	-	-
current status	currently endocrine therapy	-	-	-
current status	currently under observation	-	-	-
current status	currently out of hospital (reliefed)	-	-	-
time	average length of consultation	consultation time (total)	1.28347	64.174
time	average length of consultation (related to medical expenses)	consultation time (about cost)	0.716525	100
knowledge	knowledge of medical expenses	knowledge	-	-
information	explanation about cost	ISL**	1.59887	79.943
informationt	questions about cost	-	-	-
* EV Eigenvalue, CCR Cumulative contribution ratio
** ISL information support level

## Sheet: sup_table 2
Supplement Table 2 Multiple Regression Analysis for Information Support Level of Physician before Principle Component Analysis
explanatory variable	estimated value*	lower 95%	upper 95%	β**	p-value (Prob>|t|)	VIF†
intercept	-3.13533	-3.58922	-2.68145	0	<.0001	.
age	-0.008001	-0.129851	0.113849	-0.00702	0.8975	3.80914
gender (male)	-0.201556	-0.351904	-0.051208	-0.08334	0.0087	1.28761
experience	0.0107132	-0.103526	0.124953	0.009878	0.854	3.69721
location (longitude)	-2.515e-05	-5.37e-05	3.3945e-06	-0.04994	0.0841	1.07047
residence (population)	-1.476e-05	-0.036631	0.0366019	-2.36e-05	0.9994	1.13771
size of institution	0.0092808	-0.036072	0.0546332	0.011587	0.688	1.06821
number of patients	-0.015179	-0.074046	0.043687	-0.01486	0.6129	1.10649
consultation time (total)	0.452405	0.342399	0.562411	0.233064	<.0001	1.07014
consultation time (about cost)	0.438765	0.359532	0.517999	0.331706	<.0001	1.19556
knowledge	0.0993156	-0.029386	0.228017	0.043241	0.1302	1.04625
learning opportunity	0.363404	0.297701	0.429108	0.315773	<.0001	1.08608
recognation of need	0.0103202	-0.038582	0.0592222	0.011797	0.6788	1.04128
* Partial regression coefficients were noted
** Standardized partial regression coefficients are noted
† VIF Variance Inflation Factor

## Sheet: sup_table 3
Supplement Table 3 Principal Component Analysis of Physician Background
group	item		PCA
		seleted item	EV*	CCR*
attribute	age	age	2.16338	72.113
attribute	gender (male=1, female=0)	gender (male)	0.685071	94.948
attribute	speciality	-	-	-
attribute	years after graduation	experience	0.151553	100
attribute	prefecture of workplace	-	-	-
attribute	prefectural population density	residence (population)	-	-
attribute	prefectural longitude	location (longitude)	1.71889	85.944
attribute	prefectural latitude	-	-	-
institution	size of institution	size of institution	-	-
institution	number of patients	number of patients	-	-
time	consultation time	consultation time (total)	-	-
time	time to explain costs	consultation time (about cost)	-	-
knowledge	knowledge of medical costs	knowledge	-	-
knowledge	learning opportunity	learning opportunity	-	-
recognation	recognation of need	recognation of need	-	-
information	explanation about cost	ISL**	1.31536	65.768
information	questions about cost	-	-	-
* EV Eigenvalue, CCR Cumulative contribution ratio
** ISL information support level
